# Supplementary material for: Genomic Regions and Candidate Genes Affecting Response to Heat Stress with Newcastle Virus Infection in Commercial Layer Chicks Using Chicken 600K Single Nucleotide Polymorphism Array
Source: Int J Mol Sci. 2024 Feb 24;25(5):2640. doi: 10.3390/ijms25052640 (PMC10931805; doi:10.3390/ijms25052640)
Supplement: Supplementary file 1 [file ijms-25-02640-s001.zip]

Archive with 5 entries (5 files):
- Supplementary file S1 Lease square means and P-values of blood parameters with treatments.pdf
- Supplementary file S2 GWAS Manhattan plots.pptx
- Supplementary file S3 Significant SNPs (Var95, 5%) with GGA coordinates and significance.xlsx
- Supplementary file S4 Identified gene names and known functions for each significant SNP.xlsx
- Supplementary file S5 Important candidate gene list with expression data.xlsx
