# Supplementary material for: Genomic Regions and Candidate Genes Affecting Response to Heat Stress with Newcastle Virus Infection in Commercial Layer Chicks Using Chicken 600K Single Nucleotide Polymorphism Array
Source: Int J Mol Sci. 2024 Feb 24;25(5):2640. doi: 10.3390/ijms25052640 (PMC10931805; doi:10.3390/ijms25052640)
Supplement: Supplementary file 1 [file ijms-25-02640-s001.zip › Supplementary file S3 Significant SNPs (Var95, 5%) with GGA coordinates and significance.xlsx]

## Sheet: Var95 5%
RSID	SNP	Chromosome	Position	Strand	A1	A2	N	effB	se_effB	chi2.1df	P1df	effAB	effBB	chi2.2df	P2df	Pc1df	Phenotype
rs312361512	AX-76608161	4	12459540	+	C	T	487	-2.81644	0.592882	22.5666	2.03e-06	-2.13827	-6.4085	23.4649	8.03e-06	3.28e-07	AH_sO2
rs15615489	AX-75677437	11	9615748	+	G	A	483	0.977209	0.217965	20.1003	7.35e-06	0.81525	2.04069	20.6258	3.32e-05	1.11e-06	CH1_BE
rs316526434	AX-75677634	11	9679169	+	A	G	486	1.08625	0.255083	18.1343	2.06e-05	0.814138	3.27944	21.0039	2.75e-05	3.73e-06	CH1_BE
rs316962100	AX-76573098	3	86407061	+	C	T	486	13.9715	3.28481	18.0912	2.11e-05	13.9715	NA	18.0912	2.11e-05	4.06e-06	CH1_Glu
rs315755655	AX-76937959	6	28000641	+	C	A	484	-1.20378	0.269483	19.9543	7.93e-06	-1.14108	-2.88079	20.1905	4.13e-05	3.12e-06	CH1_HCO3
rs15525441	AX-75359665	1	179257601	+	T	C	414	0.40921	0.0814521	25.24	5.06e-07	0.40921	NA	25.24	5.06e-07	5.12e-08	CH1_K
rs14927537	AX-75359645	1	179247210	+	G	A	415	0.398904	0.0825343	23.3597	1.34e-06	0.398904	NA	23.3597	1.34e-06	1.6e-07	CH1_K
rs318183815	AX-75359663	1	179256947	+	C	T	415	0.398904	0.0825343	23.3597	1.34e-06	0.398904	NA	23.3597	1.34e-06	1.6e-07	CH1_K
rs313386299	AX-75359435	1	179159366	+	G	A	414	0.402158	0.0840368	22.901	1.71e-06	0.402158	NA	22.901	1.71e-06	2.12e-07	CH1_K
rs314763475	AX-75359454	1	179164643	+	T	C	415	0.400345	0.0839975	22.7163	1.88e-06	0.400345	NA	22.7163	1.88e-06	2.37e-07	CH1_K
rs13984090	AX-75359426	1	179153751	+	G	T	414	0.399605	0.0840919	22.5815	2.01e-06	0.399605	NA	22.5815	2.01e-06	2.58e-07	CH1_K
rs315966712	AX-75359421	1	179151430	+	C	A	414	0.398196	0.0839499	22.4985	2.1e-06	0.398196	NA	22.4985	2.1e-06	2.71e-07	CH1_K
rs317066081	AX-75209987	1	109795722	+	C	A	415	-0.394362	0.0878827	20.1365	7.21e-06	-0.394362	NA	20.1365	7.21e-06	1.14e-06	CH1_K
rs317091090	AX-75359109	1	179020303	+	T	C	415	0.355221	0.0795041	19.9627	7.9e-06	0.355221	NA	19.9627	7.9e-06	1.27e-06	CH1_K
rs13557438	AX-75359025	1	178986080	+	T	C	414	0.355674	0.0796201	19.9553	7.93e-06	0.355674	NA	19.9553	7.93e-06	1.28e-06	CH1_K
rs314424112	AX-75210056	1	109837731	+	A	C	414	-0.390965	0.0875804	19.928	8.04e-06	-0.390965	NA	19.928	8.04e-06	1.3e-06	CH1_K
rs317254052	AX-75358817	1	178900800	+	C	T	414	0.353031	0.079465	19.7367	8.89e-06	0.353031	NA	19.7367	8.89e-06	1.46e-06	CH1_K
rs316515964	AX-75358905	1	178938574	+	G	A	414	0.352408	0.0793721	19.7131	9e-06	0.352408	NA	19.7131	9e-06	1.48e-06	CH1_K
rs313795368	AX-75356796	1	178043363	+	A	G	413	-0.305602	0.0693446	19.4217	1.05e-05	-0.377313	-0.521178	21.3495	2.31e-05	1.77e-06	CH1_K
rs317750669	AX-75209997	1	109801034	+	G	A	412	-0.384615	0.0874596	19.3391	1.09e-05	-0.384615	NA	19.3391	1.09e-05	1.86e-06	CH1_K
rs314544897	AX-80799389	1	178163403	+	C	G	414	0.326792	0.0745422	19.2193	1.17e-05	0.297247	0.826497	19.7323	5.19e-05	2e-06	CH1_K
rs312569130	AX-76913032	6	18295518	+	G	A	467	0.024203	0.00530289	20.8311	5.02e-06	0.024803	0.048218	20.8337	2.99e-05	1.49e-06	CH1_ph
rs15792020	AX-76913154	6	18340128	+	C	T	464	0.0217931	0.00483582	20.3093	6.59e-06	0.0480523	0.0402955	22.9153	1.06e-05	2.02e-06	CH1_ph
rs15658619	AX-75687315	12	13120769	+	A	G	405	-5.11437	0.993134	26.5197	2.61e-07	-5.53956	-9.78868	26.7516	1.55e-06	1.39e-07	CH&NDV_Na
rs15658621	AX-75687327	12	13124388	+	A	G	417	-5.16844	1.00357	26.5228	2.6e-07	-5.26226	-10.234	26.5344	1.73e-06	1.39e-07	CH&NDV_Na
rs314603481	AX-75687301	12	13116147	+	T	C	419	-4.99893	1.00071	24.954	5.87e-07	-5.31597	-9.66239	25.0853	3.57e-06	3.24e-07	CH&NDV_Na
rs315188331	AX-75687270	12	13105665	+	G	T	418	-4.86749	0.99806	23.7847	1.08e-06	-5.11766	-9.47241	23.8667	6.57e-06	6.11e-07	CH&NDV_Na
rs318081074	AX-75687271	12	13105779	+	A	G	414	-4.89014	1.00859	23.508	1.24e-06	-5.11952	-9.54442	23.5749	7.6e-06	7.1e-07	CH&NDV_Na
rs14981675	AX-75687240	12	13095772	+	A	G	420	-4.93231	1.02674	23.0769	1.56e-06	-5.21101	-8.8892	23.2649	8.87e-06	8.97e-07	CH&NDV_Na
rs15658505	AX-75687223	12	13091566	+	T	C	420	-4.93231	1.02674	23.0769	1.56e-06	-5.21101	-8.8892	23.2649	8.87e-06	8.97e-07	CH&NDV_Na
rs312306675	AX-75687248	12	13092670	+	T	G	420	-4.93231	1.02674	23.0769	1.56e-06	-5.21101	-8.8892	23.2649	8.87e-06	8.97e-07	CH&NDV_Na
rs14043145	AX-75687204	12	13087280	+	T	C	419	-4.92916	1.02886	22.9529	1.66e-06	-5.20752	-8.88571	23.1396	9.45e-06	9.6e-07	CH&NDV_Na
rs315924420	AX-75687252	12	13101700	+	G	T	418	-4.93855	1.03092	22.9482	1.66e-06	-5.22303	-8.8892	23.1407	9.44e-06	9.62e-07	CH&NDV_Na
rs315511227	AX-75687097	12	13050452	+	G	A	419	-5.16249	1.0911	22.3869	2.23e-06	-6.00243	-6.11247	24.3335	5.2e-06	1.31e-06	CH&NDV_Na
rs317207024	AX-75687024	12	13028278	+	T	C	420	-4.7655	1.00898	22.3073	2.32e-06	-4.96074	-8.95144	22.3923	1.37e-05	1.36e-06	CH&NDV_Na
rs313809787	AX-75687069	12	13044311	+	G	A	420	-4.86236	1.03447	22.0932	2.6e-06	-5.0218	-9.12276	22.1586	1.54e-05	1.53e-06	CH&NDV_Na
rs312283237	AX-75687038	12	13032500	+	C	T	419	-4.87021	1.03658	22.0744	2.62e-06	-5.03443	-9.12276	22.1432	1.55e-05	1.55e-06	CH&NDV_Na
rs313541882	AX-75687242	12	13097154	+	C	T	417	-4.8181	1.03542	21.6529	3.27e-06	-5.10936	-8.55142	21.8667	1.79e-05	1.95e-06	CH&NDV_Na
rs318141425	AX-76576908	3	88185326	+	A	G	493	-1.86008	0.392959	22.4064	2.21e-06	-1.86008	NA	22.4064	2.21e-06	3.83e-07	CH&NDV_TCO2,CH&NDV_HCO3
rs314444945	AX-76576924	3	88195329	+	G	A	493	-1.85137	0.392597	22.2379	2.41e-06	-1.85137	NA	22.2379	2.41e-06	4.23e-07	CH&NDV_TCO2,CH&NDV_HCO3
rs316466702	AX-76576940	3	88203306	+	T	C	493	-1.85383	0.392865	22.2666	2.37e-06	-1.85383	NA	22.2666	2.37e-06	4.16e-07	CH&NDV_TCO2,CH&NDV_HCO3
rs316524480	AX-76577268	3	88346491	+	T	C	489	-1.46564	0.345081	18.039	2.16e-05	-1.46564	NA	18.039	2.16e-05	3.96e-06	CH&NDV_HCO3
