# Supplementary material for: Genomic Regions and Candidate Genes Affecting Response to Heat Stress with Newcastle Virus Infection in Commercial Layer Chicks Using Chicken 600K Single Nucleotide Polymorphism Array
Source: Int J Mol Sci. 2024 Feb 24;25(5):2640. doi: 10.3390/ijms25052640 (PMC10931805; doi:10.3390/ijms25052640)
Supplement: Supplementary file 1 [file ijms-25-02640-s001.zip › Supplementary file S4 Identified gene names and known functions for each significant SNP.xlsx]

## Sheet: Sheet1
Phenotype	SNP	Location	Gene (157)	Gene name	Gene description
AH_sO2	rs312361512	4:12551947-12551947	ENSGALG00000007646		vascular endothelial growth factor receptor kdr-like [Source:NCBI gene;Acc:422316]
25 genes			ENSGALG00000007656		homeobox protein CDX-1-like [Source:NCBI gene;Acc:422317]
			ENSGALG00000007657	CDX4	caudal type homeobox 4 [Source:NCBI gene;Acc:395320]
			ENSGALG00000007683
			ENSGALG00000007703		ligand of Numb protein X 2-like [Source:NCBI gene;Acc:422320]
			ENSGALG00000007710		ras-like protein family member 11A-like [Source:NCBI gene;Acc:422321]
			ENSGALG00000007740		wiskott-Aldrich syndrome protein family member 3-like [Source:NCBI gene;Acc:422323]
			ENSGALG00000007748	SLC16A2	solute carrier family 16 member 2 [Source:NCBI gene;Acc:428716]
			ENSGALG00000007750	RLIM	ring finger protein, LIM domain interacting [Source:NCBI gene;Acc:395630]
			ENSGALG00000007755	NEXMIF	KIAA2022 [Source:NCBI gene;Acc:422325]
			ENSGALG00000007788	ABCB7	ATP binding cassette subfamily B member 7 [Source:NCBI gene;Acc:422326]
			ENSGALG00000007793	UPRT	uracil phosphoribosyltransferase homolog [Source:NCBI gene;Acc:422327]
			ENSGALG00000007800	ZDHHC15	zinc finger DHHC-type containing 15 [Source:NCBI gene;Acc:422329]
			ENSGALG00000007806	FGF16	fibroblast growth factor 16 [Source:NCBI gene;Acc:422330]
			ENSGALG00000007843	ATRX	alpha thalassemia/mental retardation syndrome X-linked [Source:NCBI gene;Acc:422331]
			ENSGALG00000007861	MAGT1	magnesium transporter 1 [Source:NCBI gene;Acc:422332]
			ENSGALG00000007863	COX7B	cytochrome c oxidase subunit 7B [Source:NCBI gene;Acc:771947]
			ENSGALG00000007902	ATP7A	ATPase copper transporting alpha [Source:HGNC Symbol;Acc:HGNC:869]
			ENSGALG00000007936	PGK2	phosphoglycerate kinase 2 [Source:NCBI gene;Acc:395833]
			ENSGALG00000007952	AMOT	angiomotin [Source:NCBI gene;Acc:422336]
			ENSGALG00000025264
			ENSGALG00000033756
			ENSGALG00000034769	USP12-like	ubiquitin specific peptidase 12-like [Source:NCBI gene;Acc:422322]
			ENSGALG00000039812
			ENSGALG00000040956	CHIC1	cysteine rich hydrophobic domain 1 [Source:NCBI gene;Acc:422318]
CH1_BE	rs15615489	11:10268584-10268584	ENSGALG00000004532	ZNF507	zinc finger protein 507 [Source:NCBI gene;Acc:415764]
21 genes			ENSGALG00000004559	DPY19L3	dpy-19 like 3 (C. elegans) [Source:NCBI gene;Acc:768782]
			ENSGALG00000004630
			ENSGALG00000004648	PDCD5	programmed cell death 5 [Source:NCBI gene;Acc:415765]
			ENSGALG00000004671	ANKRD27	ankyrin repeat domain 27 [Source:NCBI gene;Acc:415766]
			ENSGALG00000004675	RGS9BP	regulator of G-protein signaling 9 binding protein [Source:NCBI gene;Acc:395170]
			ENSGALG00000004704	TDRD12	tudor domain containing 12 [Source:NCBI gene;Acc:768954]
			ENSGALG00000004729	SLC7A10	solute carrier family 7 member 10 [Source:NCBI gene;Acc:415774]
			ENSGALG00000004756	CEP89	centrosomal protein 89 [Source:HGNC Symbol;Acc:HGNC:25907]
			ENSGALG00000004814		rhophilin Rho GTPase binding protein 2 [Source:NCBI gene;Acc:415771]
			ENSGALG00000004839	GPATCH1	G-patch domain containing 1 [Source:NCBI gene;Acc:415772]
			ENSGALG00000004853	LRP3	LDL receptor related protein 3 [Source:NCBI gene;Acc:415773]
			ENSGALG00000004899	PEPD	peptidase D [Source:NCBI gene;Acc:415776]
			ENSGALG00000004903	CHST8	carbohydrate sulfotransferase 8 [Source:NCBI gene;Acc:769263]
			ENSGALG00000021158	SLC7A9	solute carrier family 7 member 9 [Source:NCBI gene;Acc:415768]
			ENSGALG00000026525
			ENSGALG00000029498	NUDT19	nudix hydrolase 19 [Source:NCBI gene;Acc:427548]
			ENSGALG00000032365	CEBPG	CCAAT/enhancer binding protein gamma [Source:NCBI gene;Acc:395800]
			ENSGALG00000034534	FAAP24	Fanconi anemia core complex associated protein 24 [Source:NCBI gene;Acc:415770]
			ENSGALG00000038945
			ENSGALG00000042298
D20K+	rs317066081	1:110468680-110468680	ENSGALG00000016202	HSF2BP	heat shock transcription factor 2 binding protein [Source:NCBI gene;Acc:418548]
63 genes	rs317750669	1:110473987-110473987	ENSGALG00000016205	PDXK	pyridoxal (pyridoxine, vitamin B6) kinase [Source:NCBI gene;Acc:418549]
	rs314424112	1:110510678-110510678	ENSGALG00000016215	DIPK2B	chromosome 1 open reading frame, human CXorf36 [Source:NCBI gene;Acc:418555]
	rs313795368	1:178821137-178821137	ENSGALG00000016217		lysine demethylase 6A [Source:NCBI gene;Acc:418556]
	rs314544897	1:178941148-178941148	ENSGALG00000017125	MICU2	mitochondrial calcium uptake 2 [Source:NCBI gene;Acc:418946]
	rs317254052	1:179677425-179677425	ENSGALG00000017126	ZDHHC20	zinc finger DHHC-type containing 20 [Source:NCBI gene;Acc:418947]
	rs316515964	1:179715199-179715199	ENSGALG00000017128	SKA3	spindle and kinetochore associated complex subunit 3 [Source:NCBI gene;Acc:418948]
	rs13557438	1:179763093-179763093	ENSGALG00000017129	SAP18	Sin3A associated protein 18 [Source:NCBI gene;Acc:374206]
	rs317091090	1:179797315-179797315	ENSGALG00000017132	XPO4	exportin 4 [Source:NCBI gene;Acc:428081]
	rs315966712	1:179928474-179928474	ENSGALG00000017133	EEF1AKMT1	eukaryotic translation elongation factor 1 alpha lysine methyltransferase 1 [Source:NCBI gene;Acc:418951]
	rs13984090	1:179930795-179930795	ENSGALG00000017134	IFT88	intraflagellar transport 88 [Source:NCBI gene;Acc:418952]
	rs313386299	1:179936410-179936410	ENSGALG00000017135	CRYL1	crystallin lambda 1 [Source:NCBI gene;Acc:418953]
	rs314763475	1:179941687-179941687	ENSGALG00000017136	GJB6	gap junction protein beta 6 [Source:NCBI gene;Acc:395771]
	rs14927537	1:180024200-180024200	ENSGALG00000017137	GJA3	gap junction protein alpha 3 [Source:NCBI gene;Acc:428084]
	rs318183815	1:180033937-180033937	ENSGALG00000017139		zinc finger MYM-type containing 2 [Source:NCBI gene;Acc:418954]
	rs15525441	1:180034591-180034591	ENSGALG00000017142	PSPC1	paraspeckle component 1 [Source:NCBI gene;Acc:418955]
			ENSGALG00000017145	MPHOSPH8	M-phase phosphoprotein 8 [Source:NCBI gene;Acc:418957]
			ENSGALG00000017148	CENPJ	centromere protein J [Source:NCBI gene;Acc:418960]
			ENSGALG00000017150
			ENSGALG00000017153	RDX	radixin [Source:NCBI gene;Acc:395511]
			ENSGALG00000017154	ZC3H12C	zinc finger CCCH-type containing 12C [Source:NCBI gene;Acc:418963]
			ENSGALG00000017155	C11orf87	chromosome 1 open reading frame, human C11orf87 [Source:NCBI gene;Acc:418964]
			ENSGALG00000017156	DDX10	DEAD-box helicase 10 [Source:NCBI gene;Acc:418965]
			ENSGALG00000017158	POGLUT3	KDEL motif containing 2 [Source:NCBI gene;Acc:418966]
			ENSGALG00000017159	ATM	ATM serine/threonine kinase [Source:NCBI gene;Acc:395401]
			ENSGALG00000017162
			ENSGALG00000017163	ACAT1	acetyl-CoA acetyltransferase 1 [Source:NCBI gene;Acc:418968]
			ENSGALG00000017165	CUL5	cullin 5 [Source:NCBI gene;Acc:418969]
			ENSGALG00000017166	RAB39A	RAB39A, member RAS oncogene family [Source:NCBI gene;Acc:101748614]
			ENSGALG00000017167	SLC35F2	solute carrier family 35 member F2 [Source:NCBI gene;Acc:418970]
			ENSGALG00000017168	SLN	sarcolipin [Source:NCBI gene;Acc:100857277]
			ENSGALG00000018247	gga-mir-221	gga-mir-221 [Source:miRBase;Acc:MI0001178]
			ENSGALG00000019171	GATD3A	glutamine amidotransferase like class 1 domain containing 3A [Source:NCBI gene;Acc:418552]
			ENSGALG00000022720	GJB2	gap junction protein beta 2 [Source:NCBI gene;Acc:428083]
			ENSGALG00000022804		trafficking protein particle complex 10 [Source:NCBI gene;Acc:771556]
			ENSGALG00000025748	FGF9	fibroblast growth factor 9 [Source:NCBI gene;Acc:378917]
			ENSGALG00000026507	FDX1	ferredoxin 1 [Source:NCBI gene;Acc:373947]
			ENSGALG00000026773
			ENSGALG00000027243
			ENSGALG00000027832
			ENSGALG00000028717
			ENSGALG00000028818
			ENSGALG00000031225
			ENSGALG00000031320
			ENSGALG00000031637	ICOSLG	inducible T-cell costimulator ligand [Source:NCBI gene;Acc:395968]
			ENSGALG00000031932	AGPAT3	1-acylglycerol-3-phosphate O-acyltransferase 3 [Source:NCBI gene;Acc:418550]
			ENSGALG00000032688
			ENSGALG00000032805
			ENSGALG00000033065
			ENSGALG00000034473	PARP4	poly(ADP-ribose) polymerase family member 4 [Source:NCBI gene;Acc:418958]
			ENSGALG00000034530
			ENSGALG00000035696	RRP1B	ribosomal RNA processing 1B [Source:NCBI gene;Acc:425237]
			ENSGALG00000038763
			ENSGALG00000039323
			ENSGALG00000039783	MRPL57	mitochondrial ribosomal protein L57 [Source:NCBI gene;Acc:771615]
			ENSGALG00000040007	IL17D	interleukin 17D [Source:HGNC Symbol;Acc:HGNC:5984]
			ENSGALG00000041383
			ENSGALG00000043412
			ENSGALG00000043421		zinc finger MYM-type containing 2 [Source:NCBI gene;Acc:418954]
			ENSGALG00000044492
			ENSGALG00000045414
			ENSGALG00000045726		PWP2 small subunit processome component [Source:NCBI gene;Acc:107055627]
			ENSGALG00000045925
CH1_pH	rs312569130	6:18752219-18752219	ENSGALG00000006109	MAPK8	mitogen-activated protein kinase 8 [Source:NCBI gene;Acc:423778]
18 genes	rs15792020	6:18796832-18796832	ENSGALG00000006137	ARHGAP22	Rho GTPase activating protein 22 [Source:NCBI gene;Acc:423779]
			ENSGALG00000006165
			ENSGALG00000006168
			ENSGALG00000006174	VSTM4	V-set and transmembrane domain containing 4 [Source:NCBI gene;Acc:423782]
			ENSGALG00000006239
			ENSGALG00000006254	ERCC6	ERCC excision repair 6, chromatin remodeling factor [Source:NCBI gene;Acc:423785]
			ENSGALG00000006302
			ENSGALG00000006331	STAMBPL1	STAM binding protein like 1 [Source:NCBI gene;Acc:100859108]
			ENSGALG00000006343	ACTA2	actin, alpha 2, smooth muscle, aorta [Source:NCBI gene;Acc:423787]
			ENSGALG00000006351	FAS	Fas cell surface death receptor [Source:NCBI gene;Acc:395274]
			ENSGALG00000023824		lipase member M-like 5 [Source:NCBI gene;Acc:428958]
			ENSGALG00000026808	TMEM72	transmembrane protein 72 [Source:HGNC Symbol;Acc:HGNC:31658]
			ENSGALG00000027353	C10orf71	chromosome 6 open reading frame, human C10orf71 [Source:NCBI gene;Acc:423784]
			ENSGALG00000028250	ANKRD22	ankyrin repeat domain 22 [Source:NCBI gene;Acc:771419]
			ENSGALG00000030822	DRGX	dorsal root ganglia homeobox [Source:NCBI gene;Acc:771373]
			ENSGALG00000036693
			ENSGALG00000041346	CXCL12	C-X-C motif chemokine ligand 12 [Source:NCBI gene;Acc:395180]
CH&NDV_Na+	rs14043145	12:13128742-13128742	ENSGALG00000007177	PTPRG	protein tyrosine phosphatase, receptor type G [Source:NCBI gene;Acc:374208]
14 genes	rs14981675	12:13137234-13137234	ENSGALG00000007182
	rs15658505	12:13133028-13133028	ENSGALG00000007184	FEZF2	FEZ family zinc finger 2 [Source:NCBI gene;Acc:416074]
	rs15658619	12:13162231-13162231	ENSGALG00000007268		calcium dependent secretion activator [Source:NCBI gene;Acc:416075]
	rs15658621	12:13165850-13165850	ENSGALG00000007284	SYP	synaptophysin [Source:NCBI gene;Acc:396359]
	rs312283237	12:13074727-13074727	ENSGALG00000007288	SNTN	sentan, cilia apical structure protein [Source:NCBI gene;Acc:416076]
	rs312306675	12:13141900-13141900	ENSGALG00000007299	THOC7	THO complex 7 [Source:NCBI gene;Acc:416077]
	rs313541882	12:13138616-13138616	ENSGALG00000007302	ATXN7	ataxin 7 [Source:NCBI gene;Acc:416078]
	rs313809787	12:13085773-13085773	ENSGALG00000007315	PSMD6	proteasome 26S subunit, non-ATPase 6 [Source:NCBI gene;Acc:416079]
	rs314603481	12:13157609-13157609	ENSGALG00000007332	PRICKLE2	prickle planar cell polarity protein 2 [Source:NCBI gene;Acc:771427]
	rs315188331	12:13147127-13147127	ENSGALG00000025312	gga-mir-1550	gga-mir-1550 [Source:miRBase;Acc:MI0007275]
	rs315511227	12:13091914-13091914	ENSGALG00000034255
	rs315924420	12:13143162-13143162	ENSGALG00000035827
	rs317207024	12:13070505-13070505	ENSGALG00000046569
	rs318081074	12:13147241-13147241
CH&NDV_HCO3 and TCO2	rs318141425	3:89129296-89129296	ENSGALG00000016314	ELOVL5	ELOVL fatty acid elongase 5 [Source:NCBI gene;Acc:428646]
13 genes	rs314444945	3:89139299-89139299	ENSGALG00000016316	GCM1	glial cells missing homolog 1 [Source:NCBI gene;Acc:404300]
	rs316466702	3:89147278-89147278	ENSGALG00000016320	FBXO9	F-box protein 9 [Source:NCBI gene;Acc:421895]
			ENSGALG00000016321	CILK1	intestinal cell kinase [Source:NCBI gene;Acc:421896]
			ENSGALG00000016322		glutathione transferase [Source:NCBI gene;Acc:396380]
			ENSGALG00000016324	GSTA4	glutathione S-transferase alpha 4 [Source:NCBI gene;Acc:395612]
			ENSGALG00000016325	GSTA3	glutathione S-transferase alpha 3 [Source:NCBI gene;Acc:414896]
			ENSGALG00000016328	GSTA2	glutathione S-transferase alpha 2 [Source:NCBI gene;Acc:414895]
			ENSGALG00000017926
			ENSGALG00000019894	TMEM14A	transmembrane protein 14A [Source:NCBI gene;Acc:421897]
			ENSGALG00000028551		glutathione S-transferase-like [Source:NCBI gene;Acc:100859645]
			ENSGALG00000033066
			ENSGALG00000038652		glutathione S-transferase class-alpha [Source:NCBI gene;Acc:395611]
CH&NDV_HCO3	rs316524480	3:89298273-89298273	ENSGALG00000016329	AGPAT5	1-acylglycerol-3-phosphate O-acyltransferase 5 [Source:NCBI gene;Acc:421898]
3			ENSGALG00000016332	MCPH1	microcephalin 1 [Source:NCBI gene;Acc:100125976]
			ENSGALG00000036189	ANGPT2	angiopoietin 2 [Source:NCBI gene;Acc:395610]
