# Supplementary material for: Genomic Regions and Candidate Genes Affecting Response to Heat Stress with Newcastle Virus Infection in Commercial Layer Chicks Using Chicken 600K Single Nucleotide Polymorphism Array
Source: Int J Mol Sci. 2024 Feb 24;25(5):2640. doi: 10.3390/ijms25052640 (PMC10931805; doi:10.3390/ijms25052640)
Supplement: Supplementary file 1 [file ijms-25-02640-s001.zip › Supplementary file S5 Important candidate gene list with expression data.xlsx]

## Sheet: Sheet1
AH_so2			Log2 Fold Change
Gene ID	Gene name	Gene description	LTLCAH_FC_Liv	FTFCAH_FC_Liv	LTLCCH_Liv	FTFCCH_FC_Liv	LTLCAH_FC_HYP	LTLCCH_FC_HYP	FTFCAH_FC_HYP	FTFCCH_FC_HYP	LTLCAH_FC_BME	FTFCAH_FC_BME	LTLCCH_FC_BME	FTFCCH_BME_FC
ENSGALG00000007646		vascular endothelial growth factor receptor kdr-like [Source:NCBI gene;Acc:422316]	1.20975	0.552711	0.249196	0.0869733	0.246158	-0.483284	0.704314	0.196682	0.301905	-0.0823535	0.236924	0.251945
ENSGALG00000007863	COX7B	cytochrome c oxidase subunit 7B [Source:NCBI gene;Acc:771947]	-0.189399	-0.0967356	-0.553204	-0.733871	0.0193168	0.124243	0.247533	-0.087972	0.048753	0.0363571	-0.0341051	-0.315619
CH1_BE
Gene stable ID	Gene name	Gene description	LTLCAH_FC_Liv	FTFCAH_FC_Liv	LTLCCH_Liv	FTFCCH_FC_Liv	LTLCAH_FC_HYP	LTLCCH_FC_HYP	FTFCAH_FC_HYP	FTFCCH_FC_HYP	LTLCAH_FC_BME	FTFCAH_FC_BME	LTLCCH_FC_BME	FTFCCH_BME_FC
ENSGALG00000004532	ZNF507	zinc finger protein 507 [Source:NCBI gene;Acc:415764]	0.141971	0.577123	1.44324	1.61402	0.400562	-0.179085	0.0173588	0.012143	0.224787	0.431727	-0.148095	0.213271
CH1_K+
Gene ID	Gene name	Gene description	LTLCAH_FC_Liv	FTFCAH_FC_Liv	LTLCCH_Liv	FTFCCH_FC_Liv	LTLCAH_FC_HYP	LTLCCH_FC_HYP	FTFCAH_FC_HYP	FTFCCH_FC_HYP	LTLCAH_FC_BME	FTFCAH_FC_BME	LTLCCH_FC_BME	FTFCCH_BME_FC
ENSGALG00000017126	ZDHHC20	zinc finger DHHC-type containing 20 [Source:NCBI gene;Acc:418947]	0.0319379	0.106089	0.449935	1.27126	0.12727	-0.280433	0.122488	0.0402933	0.106149	-0.255619	1.26278	3.16199
ENSGALG00000017154	ZC3H12C	zinc finger CCCH-type containing 12C [Source:NCBI gene;Acc:418963]	0.206935	-0.036672	0.643281	0.430645	0.416278	-0.455446	0.104554	-0.11777	0.449833	0.227528	0.267197	0.599569
ENSGALG00000017128	SKA3	spindle and kinetochore associated complex subunit 3 [Source:NCBI gene;Acc:418948]	0.204676	-0.385001	0.916698	-0.623392	-0.398172	-0.22975	-0.00886037	0.521275	-0.129664	0.329547	1.25206	2.60008
ENSGALG00000017135	CRYL1	crystallin lambda 1 [Source:NCBI gene;Acc:418953]	-0.347068	-0.109905	0.0276432	0.331354	-0.247326	-0.4312	-0.275595	-0.290079	-0.543873	-0.136091	0.000851899	0.267175
ENSGALG00000017163	ACAT1	acetyl-CoA acetyltransferase 1 [Source:NCBI gene;Acc:418968]	-0.110857	-0.210934	-0.368926	-0.805268	-0.0161928	-0.0942915	-0.0118672	-0.0903391	-0.159895	0.141777	-0.326917	-0.292029
ENSGALG00000016205	PDXK	pyridoxal (pyridoxine, vitamin B6) kinase [Source:NCBI gene;Acc:418549]	0.137597	-0.0161823	0.156174	1.60389	0.209632	-0.33776	0.045671	0.136693	0.208882	0.0163722	-0.257563	0.275875
ENSGALG00000017132	XPO4	exportin 4 [Source:NCBI gene;Acc:428081]	0.170382	0.0996142	0.0534464	0.323587	0.261865	-0.172823	-0.0167428	0.0167965	-0.217941	-0.0200857	-0.35078	-0.0536265
ENSGALG00000017134	IFT88	intraflagellar transport 88 [Source:NCBI gene;Acc:418952]	-0.0757909	0.154231	0.0657954	1.02694	0.0139706	-0.0677817	-0.302219	-0.0802426	-0.316644	-0.149766	-0.195046	-0.0661591
ENSGALG00000017162		Novel gene	0.11836	0.05948	0.352716	0.749971	-0.0775992	0.181297	0.0319363	0.224301	0.353744	0.315996	0.0287329	0.140556
ENSGALG00000016217		lysine demethylase 6A [Source:NCBI gene;Acc:418556]	0.308767	0.590521	0.692426	0.562291	0.0200126	-0.0378663	-0.0543025	0.0336842	0.58752	0.464859	-0.11682	-0.022436
CH_pH
Gene ID	Gene name	Gene description	LTLCAH_FC_Liv	FTFCAH_FC_Liv	LTLCCH_Liv	FTFCCH_FC_Liv	LTLCAH_FC_HYP	LTLCCH_FC_HYP	FTFCAH_FC_HYP	FTFCCH_FC_HYP	LTLCAH_FC_BME	FTFCAH_FC_BME	LTLCCH_FC_BME	FTFCCH_BME_FC
ENSGALG00000006254	ERCC6	ERCC excision repair 6, chromatin remodeling factor [Source:NCBI gene;Acc:423785]	-0.20595	0.191853	0.300356	1.15229	0.158145	-0.134857	-0.0488739	0.0440038	-0.559813	-0.18259	-0.323111	-0.615393
ENSGALG00000006351	FAS	Fas cell surface death receptor [Source:NCBI gene;Acc:395274]	-0.303208	0.179274	0.817735	1.2005	-0.14516	0.00366546	0.162033	0.189815	0.427981	0.694548	-0.627764	1.69985
CH&NDV_Na+
Gene ID	Gene name	Gene description	LTLCAH_FC_Liv	FTFCAH_FC_Liv	LTLCCH_Liv	FTFCCH_FC_Liv	LTLCAH_FC_HYP	LTLCCH_FC_HYP	FTFCAH_FC_HYP	FTFCCH_FC_HYP	LTLCAH_FC_BME	FTFCAH_FC_BME	LTLCCH_FC_BME	FTFCCH_BME_FC
ENSGALG00000007302	ATXN7	ataxin 7 [Source:NCBI gene;Acc:416078]	0.366865	0.529961	0.548891	0.613986	-0.0343379	0.0411057	0.0585282	0.108455	0.210301	0.2006	-0.397988	-0.529517
ENSGALG00000007332	PRICKLE2	prickle planar cell polarity protein 2 [Source:NCBI gene;Acc:771427]	-0.0777924	0.349515	0.216256	0.682108	-0.0285338	0.38435	0.171032	0.0459847	0.735467	0.503615	-0.445308	-0.424106
CH&NDV_TCO2/HCO3
Gene ID	Gene name	Gene description	LTLCAH_FC_Liv	FTFCAH_FC_Liv	LTLCCH_Liv	FTFCCH_FC_Liv	LTLCAH_FC_HYP	LTLCCH_FC_HYP	FTFCAH_FC_HYP	FTFCCH_FC_HYP	LTLCAH_FC_BME	FTFCAH_FC_BME	LTLCCH_FC_BME	FTFCCH_BME_FC
ENSGALG00000036189	ANGPT2	angiopoietin 2 [Source:NCBI gene;Acc:395610]	-0.547225	-0.00561044	0.600694	-0.553667	-0.167341	0.376643	0.121684	0.622953	-0.174988	0.324755	-0.233494	-0.325649
ENSGALG00000016316	GCM1	glial cells missing homolog 1 [Source:NCBI gene;Acc:404300]	0.374587	1.91079	1.86244	1.2104	0.788087	1.92757	0.534958	0.598024	0.866762	0.18329	0.370855	-0.327863
significantly differential expressed genes are highlighted in BOLD RED for the logFC
